# Supplementary material for: Molecular Epidemiology and Trends in HIV-1 Transmitted Drug Resistance in Mozambique 1999–2018
Source: Viruses. 2022 Sep 9;14(9):1992. doi: 10.3390/v14091992 (PMC9505726; doi:10.3390/v14091992)
Supplement: Supplementary file 1 [file viruses-14-01992-s001.zip]

Archive with 3 entries (3 files):
- Supporting Information Figure S1.pdf
- Supporting Information Table S2.xlsx
- Supporting Table S1.xlsx
