# Supplementary material for: Molecular Epidemiology and Trends in HIV-1 Transmitted Drug Resistance in Mozambique 1999–2018
Source: Viruses. 2022 Sep 9;14(9):1992. doi: 10.3390/v14091992 (PMC9505726; doi:10.3390/v14091992)
Supplement: Supplementary file 1 [file viruses-14-01992-s001.zip › Supporting Information Table S2.xlsx]

## Sheet: Supporting Information Table S3
	Supporting Inofrmation Table S2: Summary details of all 790 sequences selected for analysis.
	Sequence Name	Genes	PR Start	PR End	RT Start	RT End	IN Start	IN End	Region	Sampling Year
1	AM071412.2003	PR,RT	1	99	1	248	NA	NA	Central	2003
2	AM071413.2003	PR,RT	1	99	1	248	NA	NA	Central	2003
3	AM071414.2003	PR,RT	1	99	1	248	NA	NA	Central	2003
4	AM071415.2003	PR,RT	1	99	1	248	NA	NA	Central	2003
5	AM071416.2003	PR,RT	1	99	1	248	NA	NA	Central	2003
6	AM071418.2003	PR,RT	1	99	1	248	NA	NA	Central	2003
7	AM071419.2003	PR,RT	1	99	1	248	NA	NA	Central	2003
8	AM071420.2003	PR,RT	1	99	1	248	NA	NA	Central	2003
9	AM071421.2003	PR,RT	1	99	1	248	NA	NA	Central	2003
10	AM071422.2003	PR,RT	1	99	1	248	NA	NA	Central	2003
11	AM071423.2003	PR,RT	1	99	1	248	NA	NA	Central	2003
12	AM071424.2003	PR,RT	1	99	1	248	NA	NA	Central	2003
13	AM071425.2003	PR,RT	1	99	1	248	NA	NA	Central	2003
14	AM071426.2003	PR,RT	1	99	1	248	NA	NA	Central	2003
15	AM071427.2003	PR,RT	1	99	1	248	NA	NA	Central	2003
16	AM071428.2003	PR,RT	1	99	1	248	NA	NA	Central	2003
17	AM071429.2003	PR,RT	1	99	1	248	NA	NA	Central	2003
18	AM071430.2003	PR,RT	1	99	1	248	NA	NA	Central	2003
19	AM071431.2003	PR,RT	1	99	1	248	NA	NA	Central	2003
20	AM071432.2003	PR,RT	1	99	1	248	NA	NA	Central	2003
21	AM071433.2003	PR,RT	1	99	1	248	NA	NA	Central	2003
22	AM071434.2003	PR,RT	1	99	1	248	NA	NA	Central	2003
23	AM071435.2003	PR,RT	1	99	1	248	NA	NA	Central	2003
24	AM071436.2003	PR,RT	1	99	1	248	NA	NA	Central	2003
25	AM071437.2003	PR,RT	1	99	1	248	NA	NA	Central	2003
26	AM071438.2003	PR,RT	1	99	1	226	NA	NA	Central	2003
27	AM071439.2003	PR,RT	1	99	1	248	NA	NA	Central	2003
28	AM071440.2003	PR,RT	1	99	1	248	NA	NA	Central	2003
29	AM071441.2003	PR,RT	1	99	1	248	NA	NA	Central	2003
30	AM071442.2003	PR,RT	1	99	1	248	NA	NA	Central	2003
31	AM071443.2003	PR,RT	1	99	1	248	NA	NA	Central	2003
32	AM071444.2003	PR,RT	1	99	1	248	NA	NA	Central	2003
33	AM071445.2003	PR,RT	1	99	1	248	NA	NA	Central	2003
34	AM071446.2003	PR,RT	1	99	1	248	NA	NA	Central	2003
35	AM071447.2003	PR,RT	1	99	1	248	NA	NA	Central	2003
36	AM071448.2003	PR,RT	1	99	1	248	NA	NA	Central	2003
37	AM071449.2003	PR,RT	1	99	1	248	NA	NA	Central	2003
38	AM071450.2003	PR,RT	1	99	1	248	NA	NA	Central	2003
39	AM071451.2003	PR,RT	1	99	1	248	NA	NA	Central	2003
40	AM071452.2003	PR,RT	1	99	1	248	NA	NA	Central	2003
41	AM071453.2003	PR,RT	1	99	1	248	NA	NA	Central	2003
42	AM071454.2003	PR,RT	1	99	1	248	NA	NA	Central	2003
43	DQ659965.C.04MZCL1081.2004	PR	1	99	NA	NA	NA	NA	South	2004
44	DQ659966.C.04MZCL11100.2004	PR	1	99	NA	NA	NA	NA	South	2004
45	DQ659967.C.04MZCL1289.2004	PR	1	99	NA	NA	NA	NA	South	2004
46	DQ659968.C.04MZCL1384.2004	PR	1	99	NA	NA	NA	NA	South	2004
47	DQ659969.C.04MZCL23103.2004	PR	1	99	NA	NA	NA	NA	South	2004
48	DQ659970.C.04MZCL782.2004	PR	1	99	NA	NA	NA	NA	South	2004
49	DQ659971.G.04MZCL83.2004	PR	1	99	NA	NA	NA	NA	South	2004
50	DQ659972.C.04MZCMM11.2004	PR	1	99	NA	NA	NA	NA	South	2004
51	DQ659973.C.04MZCMM114.2004	PR	1	99	NA	NA	NA	NA	South	2004
52	DQ659974.C.04MZCMM116.2004	PR	1	99	NA	NA	NA	NA	South	2004
53	DQ659975.C.04MZCMM117.2004	PR	1	99	NA	NA	NA	NA	South	2004
54	DQ659976.C.04MZCMM121.2004	PR	1	99	NA	NA	NA	NA	South	2004
55	DQ659977.C.04MZCMM129.2004	PR	1	99	NA	NA	NA	NA	South	2004
56	DQ659978.C.04MZCMM135.2004	PR	1	99	NA	NA	NA	NA	South	2004
57	DQ659979.C.04MZCMM137.2004	PR	1	99	NA	NA	NA	NA	South	2004
58	DQ659980.C.04MZCMM143.2004	PR	1	99	NA	NA	NA	NA	South	2004
59	DQ659981.G.04MZCMM22.2004	PR	1	99	NA	NA	NA	NA	South	2004
60	DQ659982.C.04MZCMM25.2004	PR	1	99	NA	NA	NA	NA	South	2004
61	DQ659983.C.04MZCMM28.2004	PR	1	99	NA	NA	NA	NA	South	2004
62	DQ659984.C.04MZCMM30.2004	PR	1	99	NA	NA	NA	NA	South	2004
63	DQ659985.C.04MZCMM40.2004	PR	1	99	NA	NA	NA	NA	South	2004
64	DQ659986.C.04MZCMM54.2004	PR	1	99	NA	NA	NA	NA	South	2004
65	DQ659987.C.04MZCMM70.2004	PR	1	99	NA	NA	NA	NA	South	2004
66	DQ659988.C.04MZCMM72.2004	PR	1	99	NA	NA	NA	NA	South	2004
67	DQ659994.C.04MZD01.2004	PR	1	99	NA	NA	NA	NA	South	2004
68	DQ659995.C.04MZD02.2004	PR	1	99	NA	NA	NA	NA	South	2004
69	DQ659996.C.04MZD03.2004	PR	1	99	NA	NA	NA	NA	South	2004
70	DQ659997.A1.04MZD04.2004	PR	1	99	NA	NA	NA	NA	South	2004
71	DQ659998.C.04MZD05.2004	PR	1	99	NA	NA	NA	NA	South	2004
72	DQ660014.C.04MZUNIV09.2004	RT	NA	NA	1	336	NA	NA	South	2004
73	DQ660015.C.04MZUNIV10.2004	PR	1	99	NA	NA	NA	NA	South	2004
74	DQ660016.C.04MZUNIV104.2004	PR	1	99	NA	NA	NA	NA	South	2004
75	DQ660017.C.04MZUNIV105.2004	PR	1	99	NA	NA	NA	NA	South	2004
76	DQ660018.G.04MZUNIV106.2004	PR	1	99	NA	NA	NA	NA	South	2004
77	DQ660019.C.04MZUNIV107.2004	PR	1	99	NA	NA	NA	NA	South	2004
78	DQ660020.C.04MZUNIV108.2004	PR	1	99	NA	NA	NA	NA	South	2004
79	DQ660021.C.04MZUNIV110.2004	PR	1	99	NA	NA	NA	NA	South	2004
80	DQ660022.C.04MZUNIV111.2004	PR	1	99	NA	NA	NA	NA	South	2004
81	DQ660023.C.04MZUNIV112.2004	PR	1	99	NA	NA	NA	NA	South	2004
82	DQ660024.C.04MZUNIV113.2004	PR	1	99	NA	NA	NA	NA	South	2004
83	DQ660025.C.04MZUNIV118.2004	PR	1	99	NA	NA	NA	NA	South	2004
84	DQ660026.C.04MZUNIV12.2004	PR	1	99	NA	NA	NA	NA	South	2004
85	DQ660027.C.04MZUNIV122.2004	PR	1	99	NA	NA	NA	NA	South	2004
86	DQ660028.C.04MZUNIV123.2004	PR	1	99	NA	NA	NA	NA	South	2004
87	DQ660029.C.04MZUNIV124.2004	PR	1	99	NA	NA	NA	NA	South	2004
88	DQ660030.C.04MZUNIV125.2004	PR	1	99	NA	NA	NA	NA	South	2004
89	DQ660031.C.04MZUNIV127.2004	PR	1	95	NA	NA	NA	NA	South	2004
90	DQ660032.C.04MZUNIV128.2004	PR	1	99	NA	NA	NA	NA	South	2004
91	DQ660033.C.04MZUNIV13.2004	PR	1	99	NA	NA	NA	NA	South	2004
92	DQ660034.G.04MZUNIV130.2004	PR	1	99	NA	NA	NA	NA	South	2004
93	DQ660035.C.04MZUNIV131.2004	PR	1	99	NA	NA	NA	NA	South	2004
94	DQ660036.C.04MZUNIV132.2004	PR	1	99	NA	NA	NA	NA	South	2004
95	DQ660037.C.04MZUNIV133.2004	PR	1	99	NA	NA	NA	NA	South	2004
96	DQ660038.C.04MZUNIV134.2004	PR	1	99	NA	NA	NA	NA	South	2004
97	DQ660039.C.04MZUNIV14.2004	PR	1	99	NA	NA	NA	NA	South	2004
98	DQ660040.G.04MZUNIV140.2004	PR	1	99	NA	NA	NA	NA	South	2004
99	DQ660041.C.04MZUNIV141.2004	PR	1	99	NA	NA	NA	NA	South	2004
100	DQ660042.C.04MZUNIV142.2004	PR	1	99	NA	NA	NA	NA	South	2004
101	DQ660043.C.04MZUNIV144.2004	PR	1	99	NA	NA	NA	NA	South	2004
102	DQ660044.G.04MZUNIV145.2004	PR	1	99	NA	NA	NA	NA	South	2004
103	DQ660054.C.04MZUNIV21.2004	PR	1	99	NA	NA	NA	NA	South	2004
104	DQ660055.C.04MZUNIV24.2004	PR	1	99	NA	NA	NA	NA	South	2004
105	DQ660056.C.04MZUNIV26.2004	PR	1	99	NA	NA	NA	NA	South	2004
106	DQ660057.C.04MZUNIV31.2004	PR	1	99	NA	NA	NA	NA	South	2004
107	DQ660058.C.04MZUNIV33.2004	PR	1	99	NA	NA	NA	NA	South	2004
108	DQ660059.C.04MZUNIV36.2004	PR	1	99	NA	NA	NA	NA	South	2004
109	DQ660060.C.04MZUNIV38.2004	PR	1	99	NA	NA	NA	NA	South	2004
110	DQ660061.C.04MZUNIV41.2004	PR	1	99	NA	NA	NA	NA	South	2004
111	DQ660062.C.04MZUNIV42.2004	PR	1	99	NA	NA	NA	NA	South	2004
112	DQ660063.C.04MZUNIV46.2004	PR	1	99	NA	NA	NA	NA	South	2004
113	DQ660064.C.04MZUNIV48.2004	PR	1	99	NA	NA	NA	NA	South	2004
114	DQ660065.C.04MZUNIV49.2004	PR	1	99	NA	NA	NA	NA	South	2004
115	DQ660066.C.04MZUNIV51.2004	PR	1	99	NA	NA	NA	NA	South	2004
116	DQ660067.C.04MZUNIV53.2004	PR	1	99	NA	NA	NA	NA	South	2004
117	DQ660068.C.04MZUNIV66.2004	PR	1	99	NA	NA	NA	NA	South	2004
118	DQ660069.C.04MZUNIV69.2004	PR	1	99	NA	NA	NA	NA	South	2004
119	DQ660070.C.04MZUNIV73.2004	PR	1	99	NA	NA	NA	NA	South	2004
120	DQ660071.C.04MZUNIV77.2004	PR	1	99	NA	NA	NA	NA	South	2004
121	DQ660072.G.04MZUNIV78.2004	PR	1	99	NA	NA	NA	NA	South	2004
122	DQ660073.C.04MZUNIV87.2004	PR	1	99	NA	NA	NA	NA	South	2004
123	DQ660074.C.04MZUNIV94.2004	PR	1	99	NA	NA	NA	NA	South	2004
124	DQ660075.C.04MZUNIV96.2004	PR	1	99	NA	NA	NA	NA	South	2004
125	DQ660076.C.04MZCL1081.2004	PR	1	99	NA	NA	NA	NA	South	2004
126	DQ660077.C.04MZCL11.100.2004	RT	NA	NA	1	336	NA	NA	South	2004
127	DQ660078.C.04MZCL12.89.2004	RT	NA	NA	1	324	NA	NA	South	2004
128	DQ660079.C.04MZCMM11.2004	RT	NA	NA	1	336	NA	NA	South	2004
129	DQ660080.C.04MZCMM117.2004	RT	NA	NA	1	341	NA	NA	South	2004
130	DQ660081.C.04MZCMM137.2004	RT	NA	NA	1	341	NA	NA	South	2004
131	DQ660082.C.04MZCMM143.2004	RT	NA	NA	1	336	NA	NA	South	2004
132	DQ660083.C.04MZCMM25.2004	RT	NA	NA	1	336	NA	NA	South	2004
133	DQ660084.C.04MZCMM28.2004	RT	NA	NA	7	334	NA	NA	South	2004
134	DQ660085.C.04MZCMM30.2004	RT	NA	NA	2	334	NA	NA	South	2004
135	DQ660086.C.04MZCMM70.2004	RT	NA	NA	1	335	NA	NA	South	2004
136	DQ660087.C.04MZCMM99.2004	RT	NA	NA	1	316	NA	NA	South	2004
137	DQ660088.C.04MZD02.2004	RT	NA	NA	1	340	NA	NA	South	2004
138	DQ660089.C.04MZD04.2004	RT	NA	NA	1	336	NA	NA	South	2004
139	DQ660090.C.04MZD05.2004	RT	NA	NA	1	336	NA	NA	South	2004
140	DQ660091.C.04MZD2045.2004	RT	NA	NA	1	336	NA	NA	South	2004
141	DQ660092.C.04MZD28.2004	RT	NA	NA	1	336	NA	NA	South	2004
142	DQ660093.C.04MZD435.2004	RT	NA	NA	1	336	NA	NA	South	2004
143	DQ660094.C.04MZHCM07.2004	RT	NA	NA	1	314	NA	NA	South	2004
144	DQ660095.C.04MZHCM35.2004	RT	NA	NA	1	368	NA	NA	South	2004
145	DQ660096.C.04MZHCM39.2004	RT	NA	NA	1	336	NA	NA	South	2004
146	DQ660097.D.04MZHCM55.2004	RT	NA	NA	1	336	NA	NA	South	2004
147	DQ660098.A1.04MZHCM57.2004	RT	NA	NA	1	336	NA	NA	South	2004
148	DQ660099.C.04MZHCM58.2004	RT	NA	NA	1	295	NA	NA	South	2004
149	DQ660100.C.04MZHCM74.2004	RT	NA	NA	1	312	NA	NA	South	2004
150	DQ660101.C.04MZHMM50.2004	RT	NA	NA	54	336	NA	NA	South	2004
151	DQ660102.C.04MZHMM67.2004	RT	NA	NA	1	334	NA	NA	South	2004
152	DQ660103.C.04MZUNIV09.2004	RT	NA	NA	1	268	NA	NA	South	2004
153	DQ660104.C.04MZUNIV10.2004	RT	NA	NA	1	280	NA	NA	South	2004
154	DQ660105.C.04MZUNIV111.2004	RT	NA	NA	1	336	NA	NA	South	2004
155	DQ660106.C.04MZUNIV112.2004	RT	NA	NA	2	333	NA	NA	South	2004
156	DQ660107.C.04MZUNIV12.2004	RT	NA	NA	1	336	NA	NA	South	2004
157	DQ660108.C.04MZUNIV123.2004	RT	NA	NA	1	336	NA	NA	South	2004
158	DQ660109.C.04MZUNIV124.2004	RT	NA	NA	1	280	NA	NA	South	2004
159	DQ660110.C.04MZUNIV13.2004	RT	NA	NA	1	336	NA	NA	South	2004
160	DQ660111.C.04MZUNIV132.2004	RT	NA	NA	1	341	NA	NA	South	2004
161	DQ660112.C.04MZUNIV133.2004	RT	NA	NA	1	336	NA	NA	South	2004
162	DQ660113.C.04MZUNIV14.2004	RT	NA	NA	1	334	NA	NA	South	2004
163	DQ660114.C.04MZUNIV141.2004	RT	NA	NA	1	333	NA	NA	South	2004
164	DQ660115.C.04MZUNIV142.2004	RT	NA	NA	1	324	NA	NA	South	2004
165	DQ660116.C.04MZUNIV144.2004	RT	NA	NA	4	334	NA	NA	South	2004
166	DQ660117.G.04MZUNIV145.2004	RT	NA	NA	1	336	NA	NA	South	2004
167	DQ660118.C.04MZUNIV15.2004	RT	NA	NA	1	336	NA	NA	South	2004
168	DQ660119.G.04MZUNIV153.2004	RT	NA	NA	1	336	NA	NA	South	2004
169	DQ660120.C.04MZUNIV16.2004	RT	NA	NA	1	336	NA	NA	South	2004
170	DQ660121.C.04MZUNIV17.2004	RT	NA	NA	1	336	NA	NA	South	2004
171	DQ660122.C.04MZUNIV18.2004	RT	NA	NA	1	336	NA	NA	South	2004
172	DQ660123.C.04MZUNIV19.2004	RT	NA	NA	1	336	NA	NA	South	2004
173	DQ660124.C.04MZUNIV20.2004	RT	NA	NA	1	336	NA	NA	South	2004
174	DQ660134.C.04MZUNIV66.2004	RT	NA	NA	1	336	NA	NA	South	2004
175	DQ660135.C.04MZUNIV73.2004	RT	NA	NA	1	336	NA	NA	South	2004
176	DQ660136.C.04MZUNIV77.2004	RT	NA	NA	1	294	NA	NA	South	2004
177	DQ660137.C.04MZUNIV87.2004	RT	NA	NA	2	336	NA	NA	South	2004
178	DQ660138.C.04MZUNIV94.2004	RT	NA	NA	1	335	NA	NA	South	2004
179	DQ660139.C.04MZUNIV96.2004	RT	NA	NA	1	336	NA	NA	South	2004
180	EF071930.C.04MZUNIV104.2004	PR,RT	44	99	1	336	NA	NA	South	2004
181	EF071931.C.04MZUNIV105.2004	PR,RT	55	99	1	341	NA	NA	South	2004
182	EF071932.C.04MZCMM108.2004	PR,RT	44	99	1	297	NA	NA	South	2004
183	EF071933.C.04MZUNIV113.2004	PR,RT	44	99	1	341	NA	NA	South	2004
184	EF071934.C.04MZCMM116.2004	PR,RT	44	99	1	341	NA	NA	South	2004
185	EF071935.C.04MZUNIV118.2004	PR,RT	39	99	1	341	NA	NA	South	2004
186	EF071936.C.04MZUNIV122.2004	PR,RT	42	99	1	227	NA	NA	South	2004
187	EF071937.C.04MZUNIV125.2004	RT	NA	NA	1	341	NA	NA	South	2004
188	EF071938.C.04MZCMM129.2004	PR,RT	38	99	1	341	NA	NA	South	2004
189	EF071939.C.04MZUNIV131.2004	PR,RT	36	99	1	325	NA	NA	South	2004
190	EF071940.C.04MZUNIV26.2004	RT	NA	NA	1	332	NA	NA	South	2004
191	EF071941.C.04MZCMM54.2004	PR,RT	67	99	1	339	NA	NA	South	2004
192	EF071942.C.04MZCL782.2004	PR,RT	45	99	1	341	NA	NA	South	2004
193	EF407701.2004	PR	1	98	NA	NA	NA	NA	South	2004
194	EF407702.2004	PR	1	98	NA	NA	NA	NA	South	2004
195	EF407703.1999	PR	1	99	NA	NA	NA	NA	South	1999
196	EF407704.1999	PR	1	98	NA	NA	NA	NA	South	1999
197	EF407705.1999	PR	1	99	NA	NA	NA	NA	South	1999
198	EF407706.1999	PR	1	99	NA	NA	NA	NA	South	1999
199	EF407707.1999	PR	1	99	NA	NA	NA	NA	South	1999
200	EF407708.1999	PR	1	99	NA	NA	NA	NA	South	1999
201	EF407709.1999	PR	1	99	NA	NA	NA	NA	South	1999
202	EF407710.1999	PR	1	99	NA	NA	NA	NA	South	1999
203	EF407711.1999	PR	1	98	NA	NA	NA	NA	South	1999
204	EF407712.1999	PR	1	99	NA	NA	NA	NA	South	1999
205	EF407713.1999	PR	1	99	NA	NA	NA	NA	South	1999
206	EF407714.1999	PR	1	99	NA	NA	NA	NA	South	1999
207	EF407715.1999	PR	1	99	NA	NA	NA	NA	South	1999
208	EF407716.1999	PR	1	99	NA	NA	NA	NA	South	1999
209	EF407717.1999	PR	1	99	NA	NA	NA	NA	South	1999
210	EF407718.2004	PR	1	99	NA	NA	NA	NA	South	2004
211	EF407719.2004	PR	1	99	NA	NA	NA	NA	South	2004
212	EF407720.2004	PR	1	99	NA	NA	NA	NA	South	2004
213	EF407721.2004	PR	1	99	NA	NA	NA	NA	South	2004
214	EF407722.2004	PR	1	99	NA	NA	NA	NA	South	2004
215	EF407723.2004	PR	1	99	NA	NA	NA	NA	South	2004
216	EF407724.2004	PR	1	99	NA	NA	NA	NA	South	2004
217	EF407725.2004	PR	1	99	NA	NA	NA	NA	South	2004
218	EF407727.2004	PR	1	99	NA	NA	NA	NA	South	2004
219	EF407728.2004	PR	1	99	NA	NA	NA	NA	South	2004
220	EF407729.2004	PR	1	99	NA	NA	NA	NA	South	2004
221	EF407730.2004	PR	1	99	NA	NA	NA	NA	South	2004
222	EF407731.2004	PR	1	98	NA	NA	NA	NA	South	2004
223	EF407732.1999	PR	1	99	NA	NA	NA	NA	South	1999
224	EF407733.1999	PR	1	98	NA	NA	NA	NA	South	1999
225	EF407734.1999	PR	1	99	NA	NA	NA	NA	South	1999
226	EF407735.1999	PR	1	99	NA	NA	NA	NA	South	1999
227	EF407736.1999	PR	1	99	NA	NA	NA	NA	South	1999
228	EF407737.1999	PR	1	99	NA	NA	NA	NA	South	1999
229	EF407738.1999	PR	1	98	NA	NA	NA	NA	South	1999
230	EF407739.1999	PR	1	99	NA	NA	NA	NA	South	1999
231	EF407741.1999	PR	1	99	NA	NA	NA	NA	South	1999
232	EF407742.1999	PR	1	99	NA	NA	NA	NA	South	1999
233	EF407743.1999	PR	1	99	NA	NA	NA	NA	South	1999
234	EF407744.1999	PR	1	99	NA	NA	NA	NA	South	1999
235	EF407745.1999	PR	1	99	NA	NA	NA	NA	South	1999
236	EF407746.1999	PR	1	99	NA	NA	NA	NA	South	1999
237	EF407747.1999	PR	1	99	NA	NA	NA	NA	South	1999
238	EF407748.1999	PR	1	99	NA	NA	NA	NA	South	1999
239	EF407749.1999	PR	1	99	NA	NA	NA	NA	South	1999
240	EF407750.1999	PR	1	99	NA	NA	NA	NA	South	1999
241	EF407751.1999	PR	1	99	NA	NA	NA	NA	South	1999
242	GU199539.C.MT001137.2003	PR,RT	1	99	1	320	NA	NA	South	2003
243	GU199540.C.MC045.2003	PR,RT	1	99	1	320	NA	NA	South	2003
244	GU199541.C.MC057.2003	PR,RT	1	99	1	320	NA	NA	South	2003
245	GU199542.C.MT001346.2003	PR,RT	1	99	1	320	NA	NA	South	2003
246	GU199543.C.MT000543.2003	PR,RT	1	99	1	320	NA	NA	South	2003
247	GU199544.C.MC093.2003	PR,RT	1	99	1	320	NA	NA	South	2003
248	GU199545.C.MT000219.2003	PR,RT	1	99	1	320	NA	NA	South	2003
249	GU199546.C.MT000360.2003	PR,RT	1	99	1	320	NA	NA	South	2003
250	GU199547.C.MT000370.2003	PR,RT	1	99	1	320	NA	NA	South	2003
251	GU199548.C.MT000500.2003	PR,RT	1	99	1	320	NA	NA	South	2003
252	GU199549.C.MT000339.2003	PR,RT	1	99	1	320	NA	NA	South	2003
253	GU199550.C.MC003.2003	PR,RT	1	99	1	320	NA	NA	South	2003
254	GU199551.C.MC060.2003	PR,RT	1	99	1	320	NA	NA	South	2003
255	GU199552.C.MT000589.2003	PR,RT	1	99	1	320	NA	NA	South	2003
256	GU199553.C.MT000313.2003	PR,RT	1	99	1	320	NA	NA	South	2003
257	GU199554.C.MT000571.2003	PR,RT	1	99	1	320	NA	NA	South	2003
258	GU199555.C.MT001254.2003	PR,RT	1	99	1	320	NA	NA	South	2003
259	GU199556.C.MT000390.2003	PR,RT	1	99	1	320	NA	NA	South	2003
260	GU199557.C.MC102.2003	PR,RT	1	99	1	320	NA	NA	South	2003
261	GU199558.C.MT001320.2003	PR,RT	1	99	1	320	NA	NA	South	2003
262	GU199559.C.MT000438.2003	PR,RT	1	99	1	320	NA	NA	South	2003
263	GU199560.C.MC1264.2003	PR,RT	1	99	1	320	NA	NA	South	2003
264	GU199561.C.MC148.2003	PR,RT	1	99	1	320	NA	NA	South	2003
265	GU199562.C.MT001067.2003	PR,RT	1	99	1	320	NA	NA	South	2003
266	GU199563.C.MT000518.2003	PR,RT	1	99	1	320	NA	NA	South	2003
267	GU199564.C.MT001229.2003	PR,RT	1	99	1	320	NA	NA	South	2003
268	GU199565.C.MT000896.2003	PR,RT	1	99	1	320	NA	NA	South	2003
269	GU199566.C.MT001705.2003	PR,RT	1	99	1	320	NA	NA	South	2003
270	GU199567.C.MT000599.2003	PR,RT	1	99	1	320	NA	NA	South	2003
271	GU199568.C.MC135.2003	PR,RT	1	99	1	320	NA	NA	South	2003
272	GU199569.C.MT000278.2003	PR,RT	1	99	1	320	NA	NA	South	2003
273	GU199570.C.MC133.2003	PR,RT	1	99	1	320	NA	NA	South	2003
274	GU199571.C.MC068.2003	PR,RT	1	99	1	320	NA	NA	South	2003
275	GU199572.C.MT1311.2003	PR,RT	1	99	1	320	NA	NA	South	2003
276	GU199573.C.MT000337.2003	PR,RT	1	99	1	320	NA	NA	South	2003
277	GU199574.C.MC141.2003	PR,RT	1	99	1	320	NA	NA	South	2003
278	GU199575.C.MC005.2003	PR,RT	1	99	1	320	NA	NA	South	2003
279	GU199576.C.MC002.2003	PR,RT	1	99	1	320	NA	NA	South	2003
280	GU199577.C.MT000654.2003	PR,RT	1	99	1	320	NA	NA	South	2003
281	GU199578.C.MT000388.2003	PR,RT	1	99	1	320	NA	NA	South	2003
282	GU199579.C.MC159.2003	PR,RT	1	99	1	320	NA	NA	South	2003
283	JX507812.C.142.2009	PR,RT	1	99	1	333	NA	NA	South	2009
284	JX507813.C.143.2009	PR,RT	1	99	1	333	NA	NA	South	2009
285	JX507814.C.144.2009	PR,RT	1	99	1	332	NA	NA	South	2009
286	JX507815.C.145.2009	PR,RT	1	99	1	333	NA	NA	South	2009
287	JX507816.C.146.2009	PR,RT	1	99	1	333	NA	NA	South	2009
288	JX507817.C.147.2009	PR,RT	1	99	1	333	NA	NA	South	2009
289	JX507818.C.149.2009	PR,RT	1	99	1	333	NA	NA	South	2009
290	JX507819.C.150.2009	PR,RT	1	99	1	333	NA	NA	South	2009
291	JX507820.C.151.2009	PR,RT	1	99	1	333	NA	NA	South	2009
292	JX507821.C.152.2009	PR,RT	1	99	1	333	NA	NA	South	2009
293	JX507822.C.153.2009	PR,RT	1	99	1	332	NA	NA	South	2009
294	JX507823.C.154.2009	PR,RT	1	99	1	332	NA	NA	South	2009
295	JX507824.C.156.2009	PR,RT	1	99	1	333	NA	NA	South	2009
296	JX507825.C.157.2009	PR,RT	1	99	1	333	NA	NA	South	2009
297	JX507826.C.158.2009	PR,RT	1	99	1	333	NA	NA	South	2009
298	JX507827.C.159.2009	PR,RT	1	99	1	333	NA	NA	South	2009
299	JX507828.C.160.2009	PR,RT	1	99	1	333	NA	NA	South	2009
300	JX507829.C.161.2009	PR,RT	1	99	1	333	NA	NA	South	2009
301	JX507830.C.162.2009	PR,RT	1	99	1	333	NA	NA	South	2009
302	JX507831.C.163.2009	PR,RT	1	99	1	333	NA	NA	South	2009
303	JX507832.C.165.2009	PR,RT	1	99	1	333	NA	NA	South	2009
304	JX507833.C.166.2009	PR,RT	1	99	1	333	NA	NA	South	2009
305	JX507834.C.167.2009	PR,RT	1	99	1	333	NA	NA	South	2009
306	JX507835.C.168.2009	PR,RT	1	99	1	333	NA	NA	South	2009
307	JX507836.C.169.2009	PR,RT	1	99	1	333	NA	NA	South	2009
308	JX507837.C.170.2009	PR,RT	1	99	1	333	NA	NA	South	2009
309	JX507838.C.171.2009	PR,RT	1	99	1	332	NA	NA	South	2009
310	JX507839.C.172.2009	PR,RT	1	99	1	333	NA	NA	South	2009
311	JX507840.C.173.2009	PR,RT	1	99	1	333	NA	NA	South	2009
312	JX507841.C.174.2009	PR,RT	1	99	1	333	NA	NA	South	2009
313	JX507842.C.175.2009	PR,RT	1	99	1	333	NA	NA	South	2009
314	JX507843.C.176.2009	PR,RT	1	99	1	333	NA	NA	South	2009
315	JX507844.C.177.2009	PR,RT	1	99	1	333	NA	NA	South	2009
316	JX507845.C.178.2009	PR,RT	1	99	1	332	NA	NA	South	2009
317	JX507846.C.179.2009	PR,RT	1	99	1	333	NA	NA	South	2009
318	JX507847.C.180.2009	PR,RT	1	99	1	333	NA	NA	South	2009
319	JX507848.C.181.2009	PR,RT	1	99	1	333	NA	NA	South	2009
320	JX507849.C.183.2009	PR,RT	1	99	1	333	NA	NA	South	2009
321	JX507850.C.187.2009	PR,RT	1	99	1	333	NA	NA	South	2009
322	JX507851.C.188.2009	PR,RT	1	99	1	333	NA	NA	South	2009
323	JX507852.C.189.2009	PR,RT	1	99	1	333	NA	NA	South	2009
324	JX507853.C.191.2009	PR,RT	1	99	1	333	NA	NA	South	2009
325	JX507854.C.192.2009	PR,RT	1	99	1	333	NA	NA	South	2009
326	JX507855.C.193.2009	PR,RT	1	99	1	333	NA	NA	South	2009
327	JX507856.C.194.2009	PR,RT	1	99	1	333	NA	NA	South	2009
328	JX507857.C.195.2009	PR,RT	1	99	1	333	NA	NA	South	2009
329	JX507858.C.196.2009	PR,RT	1	99	1	332	NA	NA	South	2009
330	JX507859.C.197.2009	PR,RT	1	99	1	333	NA	NA	South	2009
331	JX507860.C.198.2009	PR,RT	1	99	1	332	NA	NA	South	2009
332	JX507862.C.201.2009	PR,RT	1	99	1	333	NA	NA	South	2009
333	JX507863.C.202.2009	PR,RT	1	99	1	333	NA	NA	South	2009
334	JX507864.C.203.2009	PR,RT	1	99	1	333	NA	NA	South	2009
335	JX507865.C.204.2009	PR,RT	1	99	1	333	NA	NA	South	2009
336	JX507866.C.205.2009	PR,RT	1	99	1	333	NA	NA	South	2009
337	JX507867.C.206.2009	PR,RT	1	99	1	333	NA	NA	South	2009
338	JX507868.C.207.2009	PR,RT	1	99	1	333	NA	NA	South	2009
339	JX507869.C.208.2009	PR,RT	1	99	1	324	NA	NA	South	2009
340	JX507870.C.209.2009	PR,RT	1	99	1	333	NA	NA	South	2009
341	JX507871.C.210.2009	PR,RT	1	99	1	333	NA	NA	South	2009
342	JX507872.C.211.2009	PR,RT	1	99	1	333	NA	NA	South	2009
343	JX507873.C.212.2009	PR,RT	1	99	1	333	NA	NA	South	2009
344	JX507874.C.213.2009	PR,RT	1	99	1	332	NA	NA	South	2009
345	JX507875.C.214.2009	PR,RT	1	99	1	333	NA	NA	South	2009
346	JX507876.C.216.2009	PR,RT	1	99	1	333	NA	NA	South	2009
347	JX507877.C.217.2009	PR,RT	1	99	1	333	NA	NA	South	2009
348	JX507878.C.218.2009	PR,RT	1	99	1	333	NA	NA	South	2009
349	JX507879.C.221.2009	PR,RT	1	99	1	333	NA	NA	South	2009
350	JX507880.C.222.2009	PR,RT	1	99	1	333	NA	NA	South	2009
351	JX507881.C.223.2009	PR,RT	1	99	1	333	NA	NA	South	2009
352	JX507882.C.224.2009	PR,RT	1	99	1	333	NA	NA	South	2009
353	JX507883.C.225.2009	PR,RT	1	99	1	332	NA	NA	South	2009
354	JX507884.C.226.2009	PR,RT	1	99	1	333	NA	NA	South	2009
355	JX507885.C.227.2009	PR,RT	1	99	1	333	NA	NA	South	2009
356	JX507886.C.228.2009	PR,RT	1	99	1	333	NA	NA	South	2009
357	JX507887.C.230.2009	PR,RT	1	99	1	333	NA	NA	South	2009
358	JX507888.C.231.2009	PR,RT	1	99	1	333	NA	NA	South	2009
359	JX507889.C.232.2009	PR,RT	1	99	1	333	NA	NA	South	2009
360	JX507890.C.235.2009	PR,RT	1	99	1	333	NA	NA	South	2009
361	JX507891.C.236.2009	PR,RT	1	99	1	333	NA	NA	South	2009
362	JX507892.C.237.2009	PR,RT	1	99	1	332	NA	NA	South	2009
363	JX507914.C.263.2009	PR,RT	1	99	1	333	NA	NA	South	2009
364	JX507915.C.264.2009	PR,RT	1	99	1	333	NA	NA	South	2009
365	JX507916.C.265.2009	PR,RT	1	99	1	333	NA	NA	South	2009
366	JX507917.C.266.2009	PR,RT	1	99	1	333	NA	NA	South	2009
367	JX507918.C.268.2009	PR,RT	1	99	1	333	NA	NA	South	2009
368	JX507920.C.164.2009	PR,RT	1	99	1	333	NA	NA	South	2009
369	KF927177.C.MZ09009.2007	PR,RT	1	99	1	321	NA	NA	Central	2007
370	KF927178.C.MZ09011.2007	PR,RT	1	99	1	321	NA	NA	Central	2007
371	KF927179.C.MZ09013.2007	PR,RT	1	99	1	321	NA	NA	Central	2007
372	KF927180.C.MZ09014.2007	PR,RT	1	99	1	321	NA	NA	Central	2007
373	KF927181.C.MZ09015.2007	PR,RT	1	99	1	320	NA	NA	Central	2007
374	KF927182.C.MZ09016.2007	PR,RT	1	99	1	321	NA	NA	Central	2007
375	KF927183.C.MZ09017.2007	PR,RT	1	99	1	321	NA	NA	Central	2007
376	KF927184.C.MZ09018.2007	PR,RT	1	99	1	321	NA	NA	Central	2007
377	KF927185.C.MZ09019.2007	PR,RT	1	99	1	321	NA	NA	Central	2007
378	KF927186.C.MZ09020.2007	PR,RT	1	99	1	321	NA	NA	Central	2007
379	KF927187.C.MZ09021.2007	PR,RT	4	99	1	321	NA	NA	Central	2007
380	KF927188.C.MZ09022.2007	PR,RT	1	99	1	321	NA	NA	Central	2007
381	KF927189.C.MZ09023.2007	PR,RT	1	99	1	321	NA	NA	Central	2007
382	KF927190.C.MZ09024.2007	PR,RT	1	99	1	306	NA	NA	Central	2007
383	KF927191.C.MZ09025.2007	PR,RT	1	99	1	320	NA	NA	Central	2007
384	KF927192.C.MZ09029.2007	PR,RT	1	99	1	321	NA	NA	Central	2007
385	KF927193.C.MZ09030.2007	PR,RT	1	99	1	321	NA	NA	Central	2007
386	KF927194.C.MZ09031.2007	PR,RT	1	99	1	321	NA	NA	Central	2007
387	KF927195.C.MZ09032.2007	PR,RT	1	99	1	321	NA	NA	Central	2007
388	KF927196.C.MZ09034.2007	PR,RT	1	99	1	321	NA	NA	Central	2007
389	KF927197.C.MZ09035.2007	PR,RT	1	99	1	289	NA	NA	Central	2007
390	KF927198.C.MZ09037.2007	PR,RT	1	99	1	320	NA	NA	Central	2007
391	KF927199.C.MZ09038.2007	PR,RT	1	99	1	321	NA	NA	Central	2007
392	KF927200.C.MZ09040.2007	PR,RT	1	99	1	321	NA	NA	Central	2007
393	KF927201.C.MZ09041.2007	PR,RT	1	99	1	321	NA	NA	Central	2007
394	KF927202.C.MZ09042.2007	PR,RT	1	99	1	321	NA	NA	Central	2007
395	KF927203.C.MZ09046.2007	PR,RT	1	99	1	321	NA	NA	Central	2007
396	KF927204.C.MZ09049.2007	PR,RT	1	99	1	321	NA	NA	Central	2007
397	KF927205.C.MZ09050.2007	PR,RT	1	99	1	321	NA	NA	Central	2007
398	KF927206.C.MZ09051.2007	PR,RT	1	99	1	321	NA	NA	Central	2007
399	KF927207.C.MZ09052.2007	PR,RT	1	99	1	321	NA	NA	Central	2007
400	KF927208.C.MZ09053.2007	PR,RT	16	99	1	321	NA	NA	Central	2007
401	KF927209.C.MZ09056.2007	PR,RT	1	99	1	321	NA	NA	Central	2007
402	KF927210.C.MZ09058.2007	PR,RT	1	99	1	321	NA	NA	Central	2007
403	KF927211.C.MZ09062.2007	PR,RT	1	99	1	321	NA	NA	Central	2007
404	KF927212.C.MZ09063.2007	PR,RT	1	99	1	321	NA	NA	Central	2007
405	KF927213.C.MZ09065.2007	PR,RT	1	99	1	321	NA	NA	Central	2007
406	KF927214.C.MZ09066.2007	PR,RT	1	99	1	321	NA	NA	Central	2007
407	KF927215.C.MZ09067.2007	PR,RT	1	99	1	321	NA	NA	Central	2007
408	KF927216.C.MZ09072.2007	PR,RT	4	99	1	321	NA	NA	Central	2007
409	KF927217.C.MZ09076.2007	PR,RT	1	99	1	321	NA	NA	Central	2007
410	KF927218.C.MZ09078.2007	PR,RT	1	99	1	321	NA	NA	Central	2007
411	KF927219.C.MZ09081.2007	PR,RT	1	99	1	321	NA	NA	Central	2007
412	KF927220.C.MZ09082.2007	PR,RT	1	99	1	321	NA	NA	Central	2007
413	KF927221.C.MZ09083.2007	PR,RT	1	99	1	320	NA	NA	Central	2007
414	KF927222.C.MZ09085.2007	PR,RT	1	99	1	254	NA	NA	Central	2007
415	KF927223.C.MZ09089.2007	PR,RT	1	99	1	321	NA	NA	Central	2007
416	KF927224.C.MZ09091.2007	PR,RT	1	99	1	321	NA	NA	Central	2007
417	KF927225.C.MZ09092.2007	PR,RT	1	99	1	321	NA	NA	Central	2007
418	KF927226.C.MZ09095.2007	PR,RT	1	99	1	321	NA	NA	Central	2007
419	KF927227.C.MZ09096.2007	PR,RT	1	99	1	321	NA	NA	Central	2007
420	KF927228.C.MZ09097.2007	PR,RT	1	99	1	321	NA	NA	Central	2007
421	KF927229.C.MZ09098.2007	PR,RT	1	99	1	321	NA	NA	Central	2007
422	KF927230.C.MZ09099.2007	PR,RT	1	99	1	321	NA	NA	Central	2007
423	KF927231.C.MZ09101.2007	PR,RT	1	99	1	321	NA	NA	Central	2007
424	KF927232.C.MZ09103.2007	PR,RT	1	99	1	321	NA	NA	Central	2007
425	KF927233.C.MZ09104.2007	PR,RT	1	99	1	320	NA	NA	Central	2007
426	KF927257.C.MZ10151.2009	PR,RT	1	99	1	338	NA	NA	Central	2009
427	KF927258.C.MZ10152.2009	PR,RT	1	99	1	338	NA	NA	Central	2009
428	KF927259.C.MZ10153.2009	PR,RT	1	99	1	338	NA	NA	Central	2009
429	KF927260.C.MZ10154.2009	PR,RT	1	99	1	338	NA	NA	Central	2009
430	KF927261.C.MZ10156.2009	PR,RT	1	99	1	338	NA	NA	Central	2009
431	KF927262.C.MZ10157.2009	PR,RT	1	99	1	335	NA	NA	Central	2009
432	KF927263.C.MZ10158.2009	PR,RT	1	99	1	338	NA	NA	Central	2009
433	KF927264.C.MZ10159.2009	PR,RT	1	99	1	338	NA	NA	Central	2009
434	KF927265.C.MZ10160.2009	PR,RT	1	99	1	338	NA	NA	Central	2009
435	KF927266.C.MZ10161.2009	PR,RT	1	99	1	338	NA	NA	Central	2009
436	KF927267.C.MZ10162.2009	PR,RT	1	99	1	338	NA	NA	Central	2009
437	KF927268.C.MZ10163.2009	PR,RT	1	99	1	338	NA	NA	Central	2009
438	KF927269.C.MZ10164.2009	PR,RT	1	99	1	338	NA	NA	Central	2009
439	KF927270.C.MZ10165.2009	PR,RT	1	99	1	338	NA	NA	Central	2009
440	KF927271.C.MZ10166_XA.2009	PR,RT	1	99	1	338	NA	NA	Central	2009
441	KF927272.C.MZ10167.2009	PR,RT	1	99	1	338	NA	NA	Central	2009
442	KF927273.C.MZ10168.2009	PR,RT	1	99	1	338	NA	NA	Central	2009
443	KF927274.C.MZ10169.2009	PR,RT	1	99	1	338	NA	NA	Central	2009
444	KF927275.C.MZ10170.2009	PR,RT	1	99	1	338	NA	NA	Central	2009
445	KF927276.C.MZ10171.2009	PR,RT	1	99	1	332	NA	NA	Central	2009
446	KF927277.C.MZ10172.2009	PR,RT	1	99	1	338	NA	NA	Central	2009
447	KF927278.C.MZ10173.2009	PR,RT	1	99	1	338	NA	NA	Central	2009
448	KF927279.C.MZ10174.2009	PR,RT	1	99	1	338	NA	NA	Central	2009
449	KF927280.C.MZ10175.2009	PR,RT	1	99	1	338	NA	NA	Central	2009
450	KF927281.C.MZ10176.2009	PR,RT	1	99	1	338	NA	NA	Central	2009
451	KF927282.C.MZ10177.2009	PR,RT	1	99	1	338	NA	NA	Central	2009
452	KF927283.C.MZ10178_XA.2009	PR,RT	1	99	1	338	NA	NA	Central	2009
453	KF927284.C.MZ10179.2009	PR,RT	1	99	1	338	NA	NA	Central	2009
454	KF927285.C.MZ10180.2009	PR,RT	1	99	1	338	NA	NA	Central	2009
455	KF927286.C.MZ10181_xa.2009	PR,RT	1	99	1	338	NA	NA	Central	2009
456	KF927287.C.MZ10183_XA.2009	PR,RT	1	99	1	338	NA	NA	Central	2009
457	KF927288.C.MZ10187_XA.2009	PR,RT	1	99	1	338	NA	NA	Central	2009
458	KF927289.C.MZ10188.2009	PR,RT	1	99	1	338	NA	NA	Central	2009
459	KF927290.C.MZ10189.2009	PR,RT	1	99	1	338	NA	NA	Central	2009
460	KF927291.C.MZ10191.2009	PR,RT	1	99	1	338	NA	NA	Central	2009
461	KF927292.C.MZ10192.2009	PR,RT	1	99	1	338	NA	NA	Central	2009
462	KF927293.C.MZ10193.2009	PR,RT	1	99	1	338	NA	NA	Central	2009
463	KF927294.C.MZ10194.2009	PR,RT	1	99	1	338	NA	NA	Central	2009
464	KF927295.C.MZ10195_XA.2009	PR,RT	1	99	1	338	NA	NA	Central	2009
465	KF927296.C.MZ10196.2009	PR,RT	1	99	1	338	NA	NA	Central	2009
466	KF927297.C.MZ10197.2009	PR,RT	1	99	1	338	NA	NA	Central	2009
467	KF927298.C.MZ10198.2009	PR,RT	1	99	1	338	NA	NA	Central	2009
468	KF927300.C.MZ10201.2009	PR,RT	1	99	1	338	NA	NA	Central	2009
469	KF927301.C.MZ10202.2009	PR,RT	1	99	1	338	NA	NA	Central	2009
470	KF927302.C.MZ10203_XA.2009	PR,RT	1	99	1	338	NA	NA	Central	2009
471	KF927303.C.MZ10204.2009	PR,RT	1	99	1	338	NA	NA	Central	2009
472	KF927304.C.MZ10205.2009	PR,RT	1	99	1	338	NA	NA	Central	2009
473	KF927305.C.MZ10206.2009	PR,RT	1	99	1	338	NA	NA	Central	2009
474	KF927306.C.MZ10207.2009	PR,RT	1	99	1	338	NA	NA	Central	2009
475	KF927308.C.MZ10209.2009	PR,RT	1	99	1	324	NA	NA	Central	2009
476	KF927309.C.MZ10210.2009	PR,RT	1	99	1	338	NA	NA	Central	2009
477	KF927310.C.MZ10211.2009	PR,RT	1	99	1	338	NA	NA	Central	2009
478	KF927311.C.MZ10212.2009	PR,RT	1	99	1	338	NA	NA	Central	2009
479	KF927312.C.MZ10213_XA.2009	PR,RT	1	99	1	338	NA	NA	Central	2009
480	KF927313.C.MZ10214.2009	PR,RT	1	99	1	338	NA	NA	Central	2009
481	KF927314.C.MZ10216.2009	PR,RT	1	99	1	338	NA	NA	Central	2009
482	KF927315.C.MZ10217_XA.2009	PR,RT	1	99	1	338	NA	NA	Central	2009
483	KF927316.C.MZ10218.2009	PR,RT	1	99	1	338	NA	NA	Central	2009
484	KF927317.C.MZ10221.2009	PR,RT	1	99	1	338	NA	NA	Central	2009
485	KF927318.C.MZ10222.2009	PR,RT	1	99	1	338	NA	NA	Central	2009
486	KF927319.C.MZ10223.2009	PR,RT	1	99	1	338	NA	NA	Central	2009
487	KF927320.C.MZ10224_XA.2009	PR,RT	1	99	1	338	NA	NA	Central	2009
488	KF927321.C.MZ10225.2009	PR,RT	1	99	1	338	NA	NA	Central	2009
489	KF927322.C.MZ10226_XA.2009	PR,RT	1	99	1	338	NA	NA	Central	2009
490	KF927323.C.MZ10208.2009	PR,RT	1	99	1	338	NA	NA	Central	2009
491	KF927323.C.MZ10227.2009	PR,RT	1	99	1	338	NA	NA	Central	2009
492	KF927324.C.MZ10228.2009	PR,RT	1	99	1	338	NA	NA	Central	2009
493	KF927325.C.MZ10230.2009	PR,RT	1	99	1	334	NA	NA	Central	2009
494	KF927326.C.MZ10231.2009	PR,RT	1	99	1	333	NA	NA	Central	2009
495	KF927327.C.MZ10232.2009	PR,RT	1	99	1	338	NA	NA	Central	2009
496	KF927328.C.MZ10235.2009	PR,RT	1	99	1	338	NA	NA	Central	2009
497	KF927329.C.MZ10236.2009	PR,RT	1	99	1	338	NA	NA	Central	2009
498	KF927330.C.MZ10237.2009	PR,RT	1	99	1	338	NA	NA	Central	2009
499	KF927331.C.MZ10238.2009	PR,RT	1	99	1	338	NA	NA	Central	2009
500	KF927332.C.MZ10240_XA.2009	PR,RT	1	99	1	338	NA	NA	Central	2009
501	KF927333.C.MZ10241.2009	PR,RT	1	99	1	338	NA	NA	Central	2009		2010
502	KF927334.C.MZ10243.2009	PR,RT	1	99	1	338	NA	NA	Central	2009
503	KF927335.C.MZ10244.2009	PR,RT	1	99	1	338	NA	NA	Central	2009
504	KF927336.C.MZ10245.2009	PR,RT	1	99	1	338	NA	NA	Central	2009
505	KF927337.C.MZ10246.2009	PR,RT	1	99	1	338	NA	NA	Central	2009
506	KF927360.C.MzNam15c.2002	PR,RT	2	99	1	220	NA	NA	Central	2002
507	KF927361.A1.MzNat011.2002	PR,RT	1	99	1	220	NA	NA	Central	2002
508	KF927362.C.MzXai250.2002	PR,RT	1	99	1	220	NA	NA	South	2002
509	KF927363.C.MzXai262.2002	PR,RT	1	99	1	220	NA	NA	South	2002
510	KF927364.C.MzQue178.2002	PR,RT	1	99	1	220	NA	NA	Central	2002
511	KF927365.C.MzTet239.2002	PR,RT	1	99	1	220	NA	NA	Central	2002
512	KF927366.C.MzAng46.2002	PR,RT	1	99	1	220	NA	NA	Central	2002
513	KF927367.C.MzMap245.2002	PR,RT	1	99	1	220	NA	NA	Central	2002
514	KF927368.C.MzMap297.2002	PR,RT	1	99	1	220	NA	NA	Central	2002
515	KF927369.C.MzNat055.2002	PR,RT	1	99	1	220	NA	NA	Central	2002
516	KF927370.C.MzBei280.2002	PR,RT	1	99	1	220	NA	NA	Central	2002
517	KF927371.C.MzNac22.2002	PR,RT	1	99	1	220	NA	NA	Central	2002
518	KF927372.C.MzQue190.2002	PR,RT	1	99	1	220	NA	NA	Central	2002
519	KF927373.C.MzPra25.2002	PR,RT	1	99	1	220	NA	NA	Central	2002
520	KF927374.C.Mzxai068.2002	PR,RT	1	99	1	220	NA	NA	South	2002
521	KF927375.C.MzNat117.2002	PR,RT	1	99	1	220	NA	NA	Central	2002
522	KF927376.C.MzMan237.2002	PR,RT	1	99	1	220	NA	NA	Central	2002
523	KF927377.A1.MzNat062.2002	PR,RT	1	99	1	220	NA	NA	Central	2002
524	KF927378.C.MzBei256.2002	PR,RT	1	99	1	220	NA	NA	Central	2002
525	KF927379.C.MzQue280.2002	PR,RT	1	99	1	220	NA	NA	Central	2002
526	KF927380.C.MzQue187.2002	PR,RT	1	99	1	220	NA	NA	Central	2002
527	KF927381.C.MzQue245.2002	PR,RT	1	99	1	220	NA	NA	Central	2002
528	KF927382.D.MzJun186.2002	PR,RT	1	99	1	220	NA	NA	South	2002
529	KF927383.C.MzJun95.2002	PR,RT	1	99	1	220	NA	NA	South	2002
530	KF927384.C.MzJun203.2002	PR,RT	1	99	1	220	NA	NA	South	2002
531	KF927385.C.MzNam143.2002	PR,RT	1	99	1	220	NA	NA	Central	2002
532	KF927386.D.MzNam297.2002	PR,RT	1	99	1	220	NA	NA	Central	2002
533	KF927387.C.MzNam54.2002	PR,RT	1	99	1	220	NA	NA	Central	2002
534	KF927388.C.MzMon193.2002	PR,RT	1	99	1	220	NA	NA	Central	2002
535	KF927389.A1.MzNat132.2002	PR,RT	1	99	1	220	NA	NA	Central	2002
536	KF927390.C.MzNat148.2002	PR,RT	1	99	1	220	NA	NA	Central	2002
537	KF927391.A1.MzNat154.2002	PR,RT	1	99	1	220	NA	NA	Central	2002
538	KF927392.A1.isolateMzNat282.2002	PR,RT	1	99	1	220	NA	NA	Central	2002
539	KF927393.C.MzMan242.2002	PR,RT	1	99	1	220	NA	NA	Central	2002
540	KF927394.C.MzMan244.2002	PR,RT	1	99	1	220	NA	NA	Central	2002
541	KF927395.DA1.MzNac197.2007	PR,RT	1	99	1	220	NA	NA	North	2007
542	KF927396.C.MzJun97.2002	PR,RT	1	99	1	220	NA	NA	South	2002
543	KF927398.C.MzNAT046.2002	PR,RT	1	99	1	220	NA	NA	Central	2002
544	KF927399.C.MzMON88.2002	PR,RT	1	99	1	220	NA	NA	Central	2002
545	KF927400.CD.MZAng16.2002	PR,RT	1	99	1	220	NA	NA	Central	2002
546	KF927401.MZAng38	PR,RT	1	99	1	220	NA	NA	Central	2002
547	KF927402.C.MZBEI05.2002	PR,RT	1	99	1	220	NA	NA	Central	2002
548	KF927403.C.MZBEI09.2002	PR,RT	1	99	1	220	NA	NA	Central	2002
549	KF927404.C.MZBEI13.2002	PR,RT	1	99	1	220	NA	NA	Central	2002
550	KF927405.C.MZBEI16.2002	PR,RT	1	99	1	220	NA	NA	Central	2002
551	KF927406.C.MZBEI23.2002	PR,RT	1	99	1	220	NA	NA	Central	2002
552	KF927407.C.MZBEI49.2002	PR,RT	1	99	1	220	NA	NA	Central	2002
553	KF927408.C.MZJUN01.2002	PR,RT	1	99	1	220	NA	NA	South	2002
554	KF927409.C.MZJUN21.2002	PR,RT	1	99	1	220	NA	NA	South	2002
555	KF927410.C.MZJUN27.2002	PR,RT	1	99	1	220	NA	NA	South	2002
556	KF927411.C.MZJUN31.2002	PR,RT	1	99	1	220	NA	NA	South	2002
557	KF927412.C.MZJUN37.2002	PR,RT	1	99	1	220	NA	NA	South	2002
558	KF927413.C.MZJUN41.2002	PR,RT	1	99	1	220	NA	NA	South	2002
559	KF927414.C.MZJUN45.2002	PR,RT	1	99	1	220	NA	NA	South	2002
560	KF927415.C.MZJUN46.2002	PR,RT	1	99	1	220	NA	NA	South	2002
561	KF927416.C.MZMAN07.2002	PR,RT	1	99	1	220	NA	NA	Central	2002
562	KF927417.C.MZMAN12.2002	PR,RT	1	99	1	220	NA	NA	Central	2002
563	KF927418.C.MZMAN45.2002	PR,RT	1	99	1	220	NA	NA	Central	2002
564	KF927419.C.MZMAN63.2002	PR,RT	1	99	1	220	NA	NA	Central	2002
565	KF927420.C.MZMAN65.2002	PR,RT	1	99	1	220	NA	NA	Central	2002
566	KF927421.C.MZMAN67.2002	PR,RT	1	99	1	220	NA	NA	Central	2002
567	KF927422.C.MZMAP03.2002	PR,RT	1	99	1	220	NA	NA	Central	2002
568	KF927424.C.MZMON76.2002	PR,RT	1	99	1	220	NA	NA	Central	2002
569	KF927425.A1C.MZNAC60.2002	PR,RT	1	99	1	220	NA	NA	Central	2002
570	KF927426.C.MZNAT39.2002	PR,RT	1	99	1	220	NA	NA	Central	2002
571	KF927427.C.MZNAT59.2002	PR,RT	1	99	1	220	NA	NA	Central	2002
572	KF927428.C.MZPRA20.2002	PR,RT	1	99	1	220	NA	NA	Central	2002
573	KF927429.C.MZPRA60.2002	PR,RT	1	99	1	220	NA	NA	Central	2002
574	KF927430.D.MZPRA70.2002	PR,RT	1	99	1	220	NA	NA	Central	2002
575	KF927431.C.MZQUE247.2002	PR,RT	1	99	1	220	NA	NA	Central	2002
576	KF927432.C.MZQUE266.2002	PR,RT	1	99	1	220	NA	NA	Central	2002
577	KF927433.C.MZQUE300.2002	PR,RT	1	99	1	220	NA	NA	Central	2002
578	KF927434.C.MZXAI10C.2002	PR,RT	2	99	1	220	NA	NA	South	2002
579	KT729409.D.MZNP001.2010	PR,RT	4	99	38	247	NA	NA	North	2010
580	KT729410.C.MZNP004.2010	PR,RT	4	99	38	247	NA	NA	North	2010
581	KT729411.C.MZNP008.2010	PR,RT	4	99	38	247	NA	NA	North	2010
582	KT729412.C.MZNPL022.2010	PR,RT	4	99	38	247	NA	NA	North	2010
583	KT729413.A1.MZNPL023.2010	PR,RT	4	99	38	247	NA	NA	North	2010
584	KT729414.A1.MZNPL026.2010	PR,RT	4	99	38	247	NA	NA	North	2010
585	KT729415.C.MZNPL028.2010	PR,RT	4	99	38	247	NA	NA	North	2010
586	KT729416.C.MZNPL030.2010	PR,RT	4	99	38	247	NA	NA	North	2010
587	KT729417.C.MZNPL039.2010	PR,RT	4	99	38	247	NA	NA	North	2010
588	KT729418.C.MZNPL041.2010	PR,RT	4	99	38	247	NA	NA	North	2010
589	KT729419.C.MZNPL046.2010	PR,RT	4	99	38	247	NA	NA	North	2010
590	KT729420.C.MZNPL047.2010	PR,RT	4	99	38	247	NA	NA	North	2010
591	KT729421.C.MZNPL048.2010	PR,RT	4	99	38	247	NA	NA	North	2010
592	KT729422.A1.MZNPL051.2010	PR,RT	4	99	38	247	NA	NA	North	2010
593	KT729423.D.MZNPL054.2010	PR,RT	4	99	38	247	NA	NA	North	2010
594	KT729424.C.MZNPL057.2010	PR,RT	4	99	38	247	NA	NA	North	2010
595	KT729425.C.MZNPL059.2010	PR,RT	4	99	38	247	NA	NA	North	2010
596	KT729426.C.MZNPL065.2010	PR,RT	4	99	38	247	NA	NA	North	2010
597	KT729427.A1.MZNPL067.2010	PR,RT	4	99	38	247	NA	NA	North	2010
598	KT729428.A1D.MZNPL070.2010	PR,RT	4	99	38	247	NA	NA	North	2010
599	KT729429.C.MZNPL071.2010	PR,RT	4	99	38	247	NA	NA	North	2010
600	KT729430.C.MZNPL073.2010	PR,RT	4	99	38	247	NA	NA	North	2010
601	KT729431.C.MZNPL077.2010	PR,RT	4	99	38	247	NA	NA	North	2010
602	KT729432.C.MZNPL079.2010	PR,RT	4	99	38	247	NA	NA	North	2010
603	KT729433.C.MZNPL081.2010	PR,RT	4	99	38	247	NA	NA	North	2010
604	KT729434.C.MZNPL082.2010	PR,RT	4	99	38	247	NA	NA	North	2010
605	KT729435.C.MZNPL085.2010	PR,RT	4	99	38	247	NA	NA	North	2010
606	KT729436.C.MZNPL087.2010	PR,RT	4	99	38	247	NA	NA	North	2010
607	KT729437.A1.MZNPL088.2010	PR,RT	4	99	38	247	NA	NA	North	2010
608	KT729438.C.MZNPL090.2010	PR,RT	4	99	38	247	NA	NA	North	2010
609	KT729439.C.MZNPL092.2010	PR,RT	4	99	38	247	NA	NA	North	2010
610	KT729440.C.MZNPL093.2010	PR,RT	4	99	38	247	NA	NA	North	2010
611	KT729441.C.MZNPL095.2010	PR,RT	4	99	38	247	NA	NA	North	2010
612	KT729442.C.MZNPL096.2010	PR,RT	4	99	38	247	NA	NA	North	2010
613	KT729443.C.MZNPL097.2010	PR,RT	4	99	38	247	NA	NA	North	2010
614	KT729444.C.MZNPL099.2010	PR,RT	4	99	38	247	NA	NA	North	2010
615	KT729445.C.MZNPL100.2010	PR,RT	4	99	38	247	NA	NA	North	2010
616	KT729446.C.MZNPL105.2010	PR,RT	4	99	38	247	NA	NA	North	2010
617	KT729447.C.MZNPL106.2010	PR,RT	4	99	38	247	NA	NA	North	2010
618	KT729448.C.MZNPL109.2010	PR,RT	4	99	38	246	NA	NA	North	2010
619	KT729449.C.MZNPL111.2010	PR,RT	4	99	38	247	NA	NA	North	2010
620	KT729450.C.MZNPL112.2010	PR,RT	4	99	38	247	NA	NA	North	2010
621	KT729451.C.MZNPL116.2010	PR,RT	4	99	38	247	NA	NA	North	2010
622	KT729452.C.MZNPL117.2010	PR,RT	4	99	38	247	NA	NA	North	2010
623	KT729453.C.MZNPL119.2010	PR,RT	4	99	38	247	NA	NA	North	2010
624	KT729454.C.MZNPL120.2010	PR,RT	4	99	38	247	NA	NA	North	2010
625	KT729455.C.MZNPL122.2010	PR,RT	4	99	38	247	NA	NA	North	2010
626	KT729456.A1C.MZNPL123.2010	PR,RT	4	99	38	247	NA	NA	North	2010
627	KT729458.C.MZNPL127.2010	PR,RT	4	99	38	247	NA	NA	North	2010
628	KT729459.C.MZNPL130.2010	PR,RT	4	99	38	247	NA	NA	North	2010
629	KT729460.C.MZNPL131.2010	PR,RT	4	99	38	247	NA	NA	North	2010
630	KT729461.C.MZNPL138.2010	PR,RT	4	99	38	247	NA	NA	North	2010
631	KT729462.C.MZNPL140.2010	PR,RT	4	99	38	247	NA	NA	North	2010
632	KT729463.A1.MZNPL143.2010	PR,RT	4	99	38	247	NA	NA	North	2010
633	KT729464.C.MZNPL146.2010	PR,RT	4	99	38	247	NA	NA	North	2010
634	KT729465.C.MZNPL147.2010	PR,RT	4	99	38	247	NA	NA	North	2010
635	KT729466.C.MZNPL153.2010	PR,RT	4	99	38	247	NA	NA	North	2010
636	KT729467.C.MZNPL156.2010	PR,RT	4	99	38	247	NA	NA	North	2010
637	KT729468.C.MZNPL160.2010	PR,RT	4	99	38	247	NA	NA	North	2010
638	KT729469.C.MZNPL163.2010	PR,RT	4	99	38	247	NA	NA	North	2010
639	KT729470.C.MZNPL165.2010	PR,RT	4	99	38	247	NA	NA	North	2010
640	KT729471.C.MZNPL166.2010	PR,RT	4	99	38	247	NA	NA	North	2010
641	KT729472.C.MZNPL170.2010	PR,RT	4	99	38	247	NA	NA	North	2010
642	KT729473.C.MZNPL172.2010	PR,RT	4	99	38	247	NA	NA	North	2010
643	KT729474.C.MZNPL174.2010	PR,RT	4	99	38	247	NA	NA	North	2010
644	KT729475.C.MZNPL176.2010	PR,RT	4	99	38	247	NA	NA	North	2010
645	KT729476.C.MZNPL178.2010	PR,RT	4	99	38	247	NA	NA	North	2010
646	KT729477.MZNPL190	PR,RT	4	99	38	247	NA	NA	North	2010
647	KT729478.C.MZNPL191.2010	PR,RT	4	99	38	247	NA	NA	North	2010
648	KT729479.C.MZNPL192.2010	PR,RT	4	99	38	247	NA	NA	North	2010
649	KT729480.C.MZNPL197.2010	PR,RT	4	99	38	247	NA	NA	North	2010
650	KT729481.C.MZNPL199.2010	PR,RT	4	99	38	247	NA	NA	North	2010
651	KT729482.D.MZNPL200.2010	PR,RT	4	99	38	247	NA	NA	North	2010
652	KT729483.C.MZNPL202.2010	PR,RT	4	99	38	247	NA	NA	North	2010
653	KT729484.C.MZNPL206.2010	PR,RT	4	99	38	247	NA	NA	North	2010
654	KT729485.A1D.MZNPL209.2010	PR,RT	4	99	38	247	NA	NA	North	2010
655	KT729486.C.MZNPL214.2010	PR,RT	5	99	38	247	NA	NA	North	2010
656	KT729487.C.MZNPL216.2010	PR,RT	4	99	38	247	NA	NA	North	2010
657	KT729488.C.MZNPL235.2010	PR,RT	4	99	38	247	NA	NA	North	2010
658	KT729489.C.MZNPL240.2010	PR,RT	4	99	38	247	NA	NA	North	2010
659	KT729490.C.MZNPL255.2010	PR,RT	4	99	38	247	NA	NA	North	2010
660	KT729491.C.MZNPL256.2010	PR,RT	4	99	38	247	NA	NA	North	2010
661	KT729492.G.isolate_MZP001.2010	PR,RT	4	99	38	247	NA	NA	North	2010
662	KT729493.A1.MZP002.2010	PR,RT	4	99	38	247	NA	NA	North	2010
663	KT729494.C.MZP003.2010	PR,RT	4	99	38	247	NA	NA	North	2010
664	KT729495.G.MZP004.2010	PR,RT	4	99	38	247	NA	NA	North	2010
665	KT729496.C.MZP005.2010	PR,RT	4	99	38	247	NA	NA	North	2010
666	KT729497.C.MZP008.2010	PR,RT	4	99	38	247	NA	NA	North	2010
667	KT729498.A1.MZP013.2010	PR,RT	4	99	38	247	NA	NA	North	2010
668	KT729499.C.MZP016.2010	PR,RT	4	99	38	247	NA	NA	North	2010
669	KT729500.C.MZP019.2010	PR,RT	4	99	38	247	NA	NA	North	2010
670	KT729501.A1.MZP023.2010	PR,RT	4	99	38	247	NA	NA	North	2010
671	KT729502.A1.MZP027.2010	PR,RT	4	99	38	247	NA	NA	North	2010
672	KT729503.C.MZP029.2010	PR,RT	4	99	38	247	NA	NA	North	2010
673	PDR1AI001.C.2018	PR,RT	6	99	1	251	NA	NA	South	2018
674	PDR1AI002.C.2018	PR,RT	6	99	1	251	NA	NA	South	2018
675	PDR1AI005.C.2018	PR,RT	6	99	1	251	NA	NA	South	2018
676	PDR1AI007.C.2018	PR,RT	6	99	1	251	NA	NA	South	2018
677	PDR1AI008.C.2018	PR,RT	6	99	1	239	NA	NA	South	2018
678	PDR1AI010.C.2018	PR,RT	6	99	1	239	NA	NA	South	2018
679	PDR1AI011.C.2018	PR,RT	6	99	1	239	NA	NA	South	2018
680	PDR1AI016.C.2018	PR,RT	6	99	1	250	NA	NA	Central	2018
681	PDRAA0003.C.2018	PR,RT	6	99	1	239	NA	NA	Central	2018
682	PDRAA0004.C.2018	PR,RT	6	99	1	239	NA	NA	Central	2018
683	PDRAA0005.C.2018	PR,RT	6	99	1	239	NA	NA	Central	2018
684	PDRAA0006.C.2018	PR,RT	6	99	1	239	NA	NA	Central	2018
685	PDRAA0007.C.2018	PR,RT	6	99	1	239	NA	NA	Central	2018
686	PDRAA0009.C.2018	PR,RT	6	99	1	239	NA	NA	Central	2018
687	PDRAA001.C.2018	PR,RT	6	99	1	239	NA	NA	Central	2018
688	PDRAA0010.C.2018	PR,RT	6	99	1	239	NA	NA	Central	2018
689	PDRAA0012.C.2018	PR,RT	6	99	1	239	NA	NA	Central	2018
690	PDRAC0009.C.2018	PR,RT	6	99	1	239	NA	NA	South	2018
691	PDRAC0011.C.2018	PR,RT	6	99	1	239	NA	NA	South	2018
692	PDRAC0014.C.2018	PR,RT	6	99	1	239	NA	NA	South	2018
693	PDRACH001.C.2018	PR,RT	6	99	1	251	NA	NA	South	2018
694	PDRACH002.C.2018	PR,RT	16	99	1	251	NA	NA	South	2018
695	PDRACH003.C.2018	PR,RT	6	99	1	251	NA	NA	South	2018
696	PDRACH004.C.2018	PR,RT	6	99	1	251	NA	NA	South	2018
697	PDRACH007.C.2018	PR,RT	6	99	1	251	NA	NA	South	2018
698	PDRACH009.C.2018	PR,RT	6	99	1	251	NA	NA	South	2018
699	PDRACH012.C.2018	PR,RT	6	99	1	251	NA	NA	South	2018
700	PDRACH013.C.2018	PR,RT	6	99	1	251	NA	NA	South	2018
701	PDRACH018.C.2018	PR,RT	6	99	1	251	NA	NA	South	2018
702	PDRANC0015.A12018	PR,RT	6	99	1	239	NA	NA	North	2018
703	PDRANC0018.C.2018	PR,RT	6	99	1	239	NA	NA	North	2018
704	PDRANC013.A1.2018	PR,RT	6	99	1	239	NA	NA	North	2018
705	PDRCHIC004.C.2018	PR,RT	6	99	1	251	NA	NA	South	2018
706	PDRCHIC007.C.2018	PR,RT	6	99	1	251	NA	NA	South	2018
707	PDRCHP001.C.2018	PR,RT	6	99	1	239	NA	NA	Central	2018
708	PDRCHP0016.C.2018	PR,RT	6	99	1	239	NA	NA	Central	2018
709	PDRCHP002.A1.C.2018	PR,RT	6	99	1	239	NA	NA	Central	2018
710	PDRCI008.C.2018	PR,RT	6	99	1	251	NA	NA	Central	2018
711	PDRCI009.C.2018	PR,RT	6	99	1	251	NA	NA	Central	2018
712	PDRCI010.C.2018	PR,RT	6	99	1	251	NA	NA	Central	2018
713	PDRDO0019.C.2018	PR,RT	6	99	1	239	NA	NA	Central	2018
714	PDRDO003.C.2018	PR,RT	6	99	1	239	NA	NA	Central	2018
715	PDRDO009.C.2018	PR,RT	6	99	1	239	NA	NA	Central	2018
716	PDREC005.C.2018	PR,RT	6	99	1	239	NA	NA	North	2018
717	PDREC015.C.2018	PR,RT	6	99	1	239	NA	NA	North	2018
718	PDREC016.C.2018	PR,RT	6	99	1	251	NA	NA	North	2018
719	PDRES006.C.2018	PR,RT	6	99	1	239	NA	NA	Central	2018
720	PDRES008.C.2018	PR,RT	6	99	1	239	NA	NA	Central	2018
721	PDRES009.C.2018	PR,RT	6	99	1	251	NA	NA	Central	2018
722	PDRNA0001.C.2018	PR,RT	6	99	1	239	NA	NA	North	2018
723	PDRNAR0015.C.2018	PR,RT	6	99	1	237	NA	NA	North	2018
724	PDRNAR006.C.2018	PR,RT	6	99	1	251	NA	NA	North	2018
725	PDRNAR009.C.2018	PR,RT	6	99	1	239	NA	NA	North	2018
726	PDRNAR011.C.2018	PR,RT	6	99	1	239	NA	NA	North	2018
727	PDRNAR012.C.2018	PR,RT	6	99	1	239	NA	NA	North	2018
728	PDRNHA002.C.2018	PR,RT	6	99	1	251	NA	NA	North	2018
729	PDRNHA003.C.2018	PR,RT	6	99	1	251	NA	NA	North	2018
730	PDRNHA004.C.2018	PR,RT	6	99	1	251	NA	NA	North	2018
731	PDRNHA005.C.2018	PR,RT	6	99	1	251	NA	NA	North	2018
732	PDRNHA006.C.2018	PR,RT	6	99	1	251	NA	NA	North	2018
733	PDRNHA008.C.2018	PR,RT	6	99	1	251	NA	NA	North	2018
734	PDRNHA009.C.2018	PR,RT	6	99	1	251	NA	NA	North	2018
735	PDRNHA010.C.2018	PR,RT	6	99	1	251	NA	NA	North	2018
736	PDRNHA011.C.2018	PR,RT	6	99	1	251	NA	NA	North	2018
737	PDRNHA012.C.2018	PR,RT	6	99	1	251	NA	NA	North	2018
738	PDRNHA014.C.2018	PR,RT	6	99	1	251	NA	NA	North	2018
739	PDRNHA015.C.2018	PR,RT	6	99	1	251	NA	NA	North	2018
740	PDRNHA016.C.2018	PR,RT	6	99	1	251	NA	NA	North	2018
741	PDRNHA017.C.2018	PR,RT	6	99	1	251	NA	NA	North	2018
742	PDRNHA019.C.2018	PR,RT	6	99	1	251	NA	NA	North	2018
743	PDRNHA020.C.2018	PR,RT	6	99	1	251	NA	NA	North	2018
744	PDRRIC005.C.2018	PR,RT	6	99	1	239	NA	NA	South	2018
745	PDRRIC007.C.2018	PR,RT	6	99	1	239	NA	NA	South	2018
746	PDRRIC008.C.2018	PR,RT	6	99	1	239	NA	NA	South	2018
747	PDRRIC011.C.2018	PR,RT	6	99	1	239	NA	NA	South	2018
748	PDRSA001.C.2018	PR,RT	6	99	1	251	NA	NA	North	2018
749	PDRSA0019.A1.2018	PR,RT	6	99	1	239	NA	NA	North	2018
750	PDRSA004.A1.C.2018	PR,RT	6	99	1	251	NA	NA	North	2018
751	PDRSA006.C.2018	PR,RT	6	99	1	251	NA	NA	North	2018
752	PDRSA007.C.2018	PR,RT	6	99	1	251	NA	NA	North	2018
753	PDRSA008.C.2018	PR,RT	6	99	1	251	NA	NA	North	2018
754	PDRSA009.C.2018	PR,RT	6	99	1	251	NA	NA	North	2018
755	PDRSA010.C.2018	PR,RT	6	99	1	251	NA	NA	North	2018
756	PDRSA012.C.2018	PR,RT	6	99	1	251	NA	NA	North	2018
757	PDRSA013.C.2018	PR,RT	6	99	1	251	NA	NA	North	2018
758	PDRSA014.A1.C.2018	PR,RT	6	99	1	251	NA	NA	North	2018
759	PDRSA018.C.2018	PR,RT	6	99	1	251	NA	NA	North	2018
760	PDRSIA003.C.2018	PR,RT	6	99	1	251	NA	NA	North	2018
761	PDRSIA008.C.2018	PR,RT	6	99	1	251	NA	NA	South	2018
762	PDRSIA009.C.2018	PR,RT	6	99	1	251	NA	NA	South	2018
763	PDRSIA016.C.2018	PR,RT	6	99	1	251	NA	NA	South	2018
764	PDRSIA018.C.2018	PR,RT	6	99	1	251	NA	NA	South	2018
765	PDRSIA019.C.2018	PR,RT	6	99	1	251	NA	NA	South	2018
766	PDRSLU002.C.2018	PR,RT	6	99	1	251	NA	NA	South	2018
767	PDRSLU003.C.2018	PR,RT	6	99	1	251	NA	NA	Central	2018
768	PDRSLU004.C.2018	PR,RT	6	99	1	251	NA	NA	Central	2018
769	PDRSLU005.C.2018	PR,RT	6	99	1	251	NA	NA	Central	2018
770	PDRSLU009.C.2018	PR,RT	6	99	1	251	NA	NA	Central	2018
771	PDRSLU010.C.2018	PR,RT	6	99	1	251	NA	NA	Central	2018
772	PDRSLU011.C.2018	PR,RT	6	99	1	251	NA	NA	Central	2018
773	PDRSLU013.C.2018	PR,RT	6	99	1	251	NA	NA	Central	2018
774	PDRSLU014.C.2018	PR,RT	6	99	1	251	NA	NA	Central	2018
775	PDRSLU017.C.2018	PR,RT	6	99	1	239	NA	NA	Central	2018
776	PDRSLU018.C.2018	PR,RT	6	99	1	239	NA	NA	Central	2018
777	PDRSLU019.C.2018	PR,RT	6	99	1	239	NA	NA	Central	2018
778	PDRSLU020.C.2018	PR,RT	6	99	1	239	NA	NA	Central	2018
779	PDRTIP0001.C.2018	PR,RT	6	99	1	239	NA	NA	Central	2018
780	PDRTIP0002.A1.2018	PR,RT	6	99	1	239	NA	NA	North	2018
781	PDRTIP0006.C.2018	PR,RT	6	99	1	239	NA	NA	North	2018
782	PDRTIP0019.C.2018	PR,RT	6	99	1	239	NA	NA	North	2018
783	PDRTIP010.C.2018	PR,RT	6	99	1	239	NA	NA	North	2018
784	PDRTIP012.A1.2018	PR,RT	6	99	1	239	NA	NA	North	2018
785	PDRTIP015.C.2018	PR,RT	6	99	1	239	NA	NA	North	2018
786	PDRURC013.C.2018	PR,RT	6	99	1	251	NA	NA	South	2018
787	PDRURC014.C.2018	PR,RT	6	99	1	251	NA	NA	South	2018
788	PDRURC020.C.2018	PR,RT	6	99	1	251	NA	NA	South	2018
789	PDRURC022.C.2018	PR,RT	6	99	1	239	NA	NA	South	2018
790	PDRUX018.C.2018	PR,RT	6	99	1	239	NA	NA	South	2018
