# Supplementary material for: Molecular Epidemiology and Trends in HIV-1 Transmitted Drug Resistance in Mozambique 1999–2018
Source: Viruses. 2022 Sep 9;14(9):1992. doi: 10.3390/v14091992 (PMC9505726; doi:10.3390/v14091992)
Supplement: Supplementary file 1 [file viruses-14-01992-s001.zip › Supporting Table S1.xlsx]

## Sheet: Sheet1
Supporting Information: Table S1 Summary of all eight studies selected for further analysis
Order	Author	Title	Journal	Year of Publication	Region of the country	Samplig Year	Number of Individuals pol (Sequences)	Acession Number	Mean Age in Years	Sex (%)	Target Population	Study-Purpose	Sampling-Method	Source Isolation for Sequencing
1	Lahuerta et al [27]	Rapid Spread and Genetic Diversification of HIV Type 1 Subtype C in a Rural Area of Southern Mozambique	Aids Research and Human Retroviruses	2008	South	1999 and 2004	49	EF407701-EF407751	33 in 1999 and 23 in 2004	Not Applicable	Pregnant Women	Diversity (Subtypes) and TDR	Available Samples	Plasma
2	Abreu et al [12]	Genotypic and phenotypic characterization of human immunodeficiency virus type 1 isolates circulating in pregnant women from Mozambique	Arch Virol	2008	South,Central and North	2002	75	Not Available	Not Available	Not Applicable	Pregnant Women	Diversity (Subtypes) and TDR	Available Samples from Sentinel Surveillance carried out with pregnant women.	Whole Blood
3	Parreira et al [26]	Genetic characterization of human immunodeficiency virus type 1 from Beira, Mozambique	Microbes and Infection	2006	Central	2003	42	AM071412-AM071454	28.8	Females 73.3, Males 26	Treatment Naïve	Diversity (Subtypes) and TDR	Sequential Samples	Dried Blood Spot Samples
4	Bellocchi et al [15]	Subtype Analysis and Mutations to Antiviral Drugs in HIV-1-Infected Patients From Mozambique Before Initiation of Antiretroviral Therapy: Results From the DREAM Programme	Journal of Medical Virology	2005	South	2003	41	GU19953-GU199579	Not Available	Not Available	Treatment Naïve	Diversity (Subtypes) and TDR	Sequential Samples	Plasma
5	Bartolo et al [14]	HIV-1 Genetic Diversity and Transmitted Drug Resistance in Health Care Settings in Maputo, Mozambique	Epidemiology and Social Science	2009	South	2002-2004	150	DQ659965-DQ660139, EF071930-EF071942, EU856363	41	Females 63, Males 57	Treatment Naïve	Diversity (Subtypes) and TDR	Sequential Samples	Plasma
6	Bila et al [13]	Evolution of Primary HIV Drug Resistance in a Subtype C Dominated Epidemic in Mozambique	Plos ONE	2013	South and Central	2007 and 2009	296	JX507812-JX507920, KF927177-KF927233	20.3 in 2007 and 20.9 in 2009	Not Applicable	Pregnant Women	Diversity (Subtypes) and TDR	Sequenial Samples, WHO-recommended methodology for TDR surveillance among recently infected pregnant women	Dried Blood Spot Samples
7	Vubil et al [21]	Genetic Diversity and Transmitted Drug Resistance of HIV-1 Subtypes in Blood Donors Candidates in Northern Mozambique	Journal of AIDs and Clinical Research	2016	North	2010	94	KT729409-KT729503	29	Male 100	Blood Donors	Diversity (Subtypes) and TDR	Sequential Samples	Plasma
8	Unpublished PDR surveillance	Not Applicable	Not Applicable	Not Applicable	South, Central and North	2018	118	Not Applicable	Not Available	Not Available	Treatment Naïve Initiating Treatment	PDR	Sequenial Samples, WHO-recommended methodology for PDR surveillance among people initiating treatment	Dried Blood Spot Samples
